# Supplementary material for: Dextran-Curcumin Nanosystems Inhibit Cell Growth and Migration Regulating the Epithelial to Mesenchymal Transition in Prostate Cancer Cells
Source: Int J Mol Sci. 2021 Jun 29;22(13):7013. doi: 10.3390/ijms22137013 (PMC8269310; doi:10.3390/ijms22137013)
Supplement: Supplementary file 1 [file ijms-22-07013-s001.zip]

Archive with 1 entries (1 files):
- ijms-1248139-supplementary.pdf
